# Supplementary material for: A Pilot-Scale Evaluation of Duckweed Cultivation for Pig Manure Treatment and Feed Production
Source: Plants (Basel). 2025 Aug 27;14(17):2680. doi: 10.3390/plants14172680 (PMC12430690; doi:10.3390/plants14172680)
Supplement: Supplementary file 1 [file plants-14-02680-s001.zip]

Archive with 1 entries (1 files):
- plants-3759423-supplementary.xlsx
