# Supplementary material for: A Pilot-Scale Evaluation of Duckweed Cultivation for Pig Manure Treatment and Feed Production
Source: Plants (Basel). 2025 Aug 27;14(17):2680. doi: 10.3390/plants14172680 (PMC12430690; doi:10.3390/plants14172680)
Supplement: Supplementary file 1 [file plants-14-02680-s001.zip › plants-3759423-supplementary.xlsx]

## Sheet: Sheet1
												growing medium concentration																							Environmental conditions, data obtained from the Belgian Royal meteorological institute									Duckweed concentrations, per kg dry matter duckweed
days	date	sampling before or after fertilisation	system	duckweed present?	harvest	Productivity	Protein	pH	EC	Twater	Vtot	Cl	PO4	SO4	N	Al	Zn	Pb	Co	Cd	Fe	Mn	Cr	Mg	Cu	Ni	Ca	Na	K	P	S	BOD	COD	TSS	T	Tmax	Tmin	radiation	wind	precipitation	humidity	day duration	sun duration	Zndw	Nidw	Codw	Fedw	Mndw	Crdw
UNIT					kg DM	g DM/m²/d	g/kg DM		mS/cm	°C	L	mg/L	mg/L	mg/L	mg/L	mg/L	mg/L	mg/L	mg/L	mg/L	mg/L	mg/L	mg/L	mg/L	mg/L	mg/L	mg/L	mg/L	mg/L	mg/L	mg/L	mg/L O2	mg/L O3	mg/L	°C	°C	°C	µmol/m²/d	m/s	mm	%	hours	hours	mg/kg DM	mg/kg DM	mg/kg DM	mg/kg DM	mg/kg DM	mg/kg DM
0	2023-05-02	start	1	no	0	0		8.34	3.56	18.4	4893.88	242.12	14.383	181.53	59.46		0.429		0.004		3.303	0.092		13.836	0.306		50.486	133.453	311.321	5.581	58.71
9	2023-05-11	before	1	no	0	0		7.93	2.77	17.9	5351.98	295.703	15.095	181.125	37.972		0.473	0.036	0.005	0.002	5.643	0.134		13.257	0.326		61.834	145.762	397.375	6.687	61.173	12	418											633.25	2.20837	0.419864	270.092	387.835	0.785942
9	2023-05-11	after	1	no	0	0		7.91	2.8	17.7	5481.98	280.983	16.848	170.898	46.701		0.738	0.011	0.005		7.764	0.178	0.012	13.898	0.438		62.511	163.732	442.312	8.598	64.764
15	2023-05-17	before	1	yes	0.234709	3.84264	419.528	9.46	2.62		5247.84	320.248	16.203	189.143	39.738		0.429		0.005		4.241	0.088		13.444	0.358		69.309	167.459	455.051	6.289	64.952				12.5857	16.4286	8.74286	922.161	4.02857	2.8	84.1714	15.3571	6.97143	824.663	2.27775	0.60598	367.266	428.588	0.733279
15	2023-05-17	after	1	yes	0.234709	3.84264	419.528	8.94	2.89		5377.84	341.228	17.148	196.313	44.715		0.524	0.13	0.006	0.006	5.888	0.11		13.804	0.419		61.487	175.712	486.521	7.201	66.336	14	549	128	12.5857	16.4286	8.74286	922.161	4.02857	2.8	84.1714	15.3571	6.97143
23	2023-05-25	before	1	yes	0.507485	6.2314	389.678	8.3	2.9	30.2	5489.81	352.525	15.34	197.933	32.566		0.554	0.273	0.007	0.011	6.689	0.108		13.977	0.395		71.869	178.665	502.605	6.54	66.93	17	548	96	13.5875	18.05	9.175	1129.65	4.2625	0	76.7875	15.6813	10.0375	610.615	<LOD	0.635037	767.435	282.524	1.63819
23	2023-05-25	after	1	yes	0.507485	6.2314	389.678	8.2	3.24	31.2	5619.81	389.348	16.08	211.095	48.343		0.622		0.01	0.002	5.901	0.091	0.014	13.875	0.429		50.323	198.216	566.367	6.214	71.797				13.5875	18.05	9.175	1129.65	4.2625	0	76.7875	15.6813	10.0375
30	2023-06-01	before	1	yes	0.330796	4.6421	393.247	8.4	3.06	24.7	5752.15	297.83	12.274	154.1	41.796	0.271	0.423		0.009	0.001	6.214	0.065		14.669	0.362	0.07	49.318	195.974	567.099	6.699	69.468				15.5143	20.8857	10.1143	1450.43	5.11429	0	73.0286	15.95	13.6286	355.991	4.99071	0.504167	1157.2	218.374	1.39531
30	2023-06-01	after	1	yes	0.330796	4.6421	393.247	8.17	3.78	24.8	5882.15	409.519	16.446	209.184	64.651		0.76		0.008		9.383	0.124		15.199	0.423	0.06	50.693	232.459	682.245	7.776	79.947	50	926	355	15.5143	20.8857	10.1143	1450.43	5.11429	0	73.0286	15.95	13.6286
37	2023-06-08	before	1	yes	0.391502	5.49399	380.774	8.163	3.72	15.1	6014.49	403.89	13.407	202.67	60.111	0.224	0.422		0.009	0	8.453	0.087	0.008	15.403	0.332		49.153	228.562	660.648	7.441	78.035	40	748	95.714	16.8857	22.4143	11.4143	1423.23	4.62857	0	71.7429	16.15	13.4714	204.842	1.52538	0.738414	2615.76	202.513	2.57894
37	2023-06-08	after	1	yes	0.391502	5.49399	380.774	8.37	3.99		6144.49	411.541	19.143	204.382	76.903	0.486	0.473		0.009	0	11.425	0.153		16.937	0.332		53.23	251.196	744.814	9.839	82.958				16.8857	22.4143	11.4143	1423.23	4.62857	0	71.7429	16.15	13.4714
44	2023-06-15	before	1	yes	0.523836	7.35105	402.735	7.8	4.11	18.4	6307.38	367.14	18.115	173.76	49.557	0.189	0.417	0.006	0.008	0	7.903	0.129	0.009	14.531	0.328		49.831	193.631	548.414	8.623	60.519				23.6	29.8714	17.2857	1429.21	3.42857	0.414286	55.1429	16.2786	14.2714	103.627	2.03109	0.776297	3459.53	174.049	2.89151
44	2023-06-15	after	1	yes	0.523836	7.35105	402.735	8.35	4.48		6446.26	480.731	23.295	221.72	87.717	0.478	0.262	0.014	0.023	0.013	8.426	0.085		18.522	0.188		37.012	301.532	854.252	10.79	93.034	90	1226	435	23.6	29.8714	17.2857	1429.21	3.42857	0.414286	55.1429	16.2786	14.2714
51	2023-06-22	before	1	yes	0.551728	7.74246	355.794	8.126	4.25	19	6110.32	370.35	26.052	163.09	54.388	0.466	0.496	0.002	0.012	0.004	7.332	0.131		16.234	0.408		62.524	219.433	621.323	12.21	70.855	60	946	180	21.1143	26.2143	16.0286	996.967	3.15714	4.95714	74.3857	16.331	7.82857	103.777	13.6023	0.763439	2968.03	237.361	7.61182
51	2023-06-22	after	1	yes	0.551728	7.74246	355.794	8.76	5.77		6240.32	766.3	24.492	645.14	66.775	0.398	0.787	0	0.011	0	8.786	0.152		20.594	0.407		61.161	357.223	1050.74	13.428	91.231				21.1143	26.2143	16.0286	996.967	3.15714	4.95714	74.3857	16.331	7.82857
58	2023-06-29	before	1	yes	0.337754	4.73974	370.72	8.137	4.55	18.1	6240.32	563.09	35.217	221.56	65.17	0.351	0.857		0.011		10.102	0.243	0.014	20.163	0.543		61.313	289.194	868.981	14.827	84.801				20.2714	25.4286	15.1429	1078.3	3.34286	0.128571	72.2	16.3119	9.08571	126.296	1.84788	0.641594	1930.19	250.254	2.36942
58	2023-06-29	after	1	yes	0.337754	4.73974	370.72	8.46	4.76		6370.32	572.386	37.339	218.424	82.788	0.375	0.966		0.012	0	11.096	0.49	0.017	21.92	0.623		62.536	325.508	988.897	18.562	89.428	90	1203	320	20.2714	25.4286	15.1429	1078.3	3.34286	0.128571	72.2	16.3119	9.08571
65	2023-07-06	before	1	yes	0.79562	11.165	355.364	7.56	4.73		6675.72	571.4	33.305	207.66	63.269		0.731		0.013		9.079	0.482	0.011	20.413	0.338		50.941	307.735	935.718	14.27	82.617	90	1065	180	17.4	21.7143	13.0857	968.405	4.57143	1.25714	73.1857	16.2167	7.3	67.5229	<LOD	0.392305	1182.92	240.024	1.38818
65	2023-07-06	after	1	yes	0.79562	11.165	355.364	7.88	4.88		6805.72	566.869	35.014	199.774	79.955	0.155	0.576		0.013		10.269	0.362	0.011	20.68	0.394		47.995	327.347	1001.68	16.501	85.523				17.4	21.7143	13.0857	968.405	4.57143	1.25714	73.1857	16.2167	7.3
72	2023-07-13	before	1	yes	0.573885	8.0534	381.898	8.33	4.72	17.8	6602.12	597.16	36.115	245.35	57.517	0.117	0.418	0.146	0.015	0.006	8.695	0.444		21.036	0.321		63.673	291.008	894.057	14.832	88.181				21.2286	27.1429	15.2571	1202.07	3.71429	0.414286	69.1714	16.0571	11.1143	99.0442	7.66609	1.53427	1528.52	698.518	1.51753
72	2023-07-13	after	1	yes	0.573885	8.0534	381.898	8.39	5.42		6732.12	745.088	45.839	257.547	77.256	0.188	1.088		0.017		12.605	0.591	0.014	22.952	0.634		75.724	341.405	1056.35	19.113	89.721	60	1448	593.333	21.2286	27.1429	15.2571	1202.07	3.71429	0.414286	69.1714	16.0571	11.1143
79	2023-07-20	before	1	yes	0.36704	5.15072	372.141	8.45	5.53		6732.12	711.03	31.265	230.25	69.284	0.253	0.713		0.015		11.01	0.409	0.008	22.765	0.448		56.54	366.761	1136.31	17.455	92.522	90	1205	60	18.7	23.7286	13.7714	959.972	3.97143	0.714286	71.2	15.831	7.97143	75.9482	3.67156	1.11139	1003.28	631.374	1.06376
79	2023-07-20	after	1	yes	0.36704	5.15072	372.141	8.45	5.98		6921.01	819.964	48.945	256.492	82.866	0.107	0.873		0.015		10.849	0.372	0.013	23.044	0.517		57.2	377.486	1183.35	19.306	93.396				18.7	23.7286	13.7714	959.972	3.97143	0.714286	71.2	15.831	7.97143
86	2023-07-27	before	1	yes	0.441676	6.1981	429.359	8.333	5.65	17	6921.01	764.68	53.571	228.03	68.722	0.099	0.848		0.015		9.429	0.391	0.012	23.939	0.527		69.097	390.636	1220.58	20.308	95.615				17.2714	21.0143	13.5571	770.915	3.98571	5.04286	80.0714	15.5548	4.72857	77.2985	9.47183	0.84484	702.776	469.409	1.88328
86	2023-07-27	after	1	yes	0.441676	6.1981	429.359	8.81	6.05		7058.79	643.144	43.599	176.46	75.272	0.108	0.801		0.015		8.896	0.325	0.014	23.011	0.493		59.227	387.421	1217.1	19.959	92.901	100	1354	176.667	17.2714	21.0143	13.5571	770.915	3.98571	5.04286	80.0714	15.5548	4.72857
93	2023-08-03	before	1	yes	0.558011	7.83063	373.679	8.28	5.47	18.1	5938.99	720.28	49.892	199	68.546	0.264	0.733		0.015		7.637	0.309	0.008	21.366	0.451		60.563	364.627	1146.71	18.685	86.013	100	1263	313.333	18.2286	21.0857	15.4143	666.73	4.92857	7.37143	84.3	15.2333	4.08571	93.6334	9.47183	0.752077	508.041	345.107	1.16649
93	2023-08-03	after	1	yes	0.558011	7.83063	373.679	8.55	5.98		6068.99	977.977	45.158	193.806	78.038	0.384	1.017		0.016		9.336	0.35	0.01	21.586	0.577		57.898	387.463	1227.41	20.575	89.378				18.2286	21.0857	15.4143	666.73	4.92857	7.37143	84.3	15.2333	4.08571
100	2023-08-10	before	1	yes	0.254888	3.57687	318	8.254	5.58	16.3	5661.79	760.713	43.754	157.517	77.768	0.465	1.123		0.016	0	9.929	0.395	0.022	21.151	0.63		61.532	348.807	1099.24	19.583	79.91				16.1143	19.9571	12.3	835.657	3.88571	5.31429	81.3286	14.8833	7.67143	109.968	<LOD	0.659315	313.305	220.805	0.449702
100	2023-08-10	after	1	yes	0.254888	3.57687	318	8.36	5.87		5791.79	788.755	47.981	160.155	79.498	0.364	0.939		0.017	0	7.952	0.336	0.013	21.345	0.552		58.847	369.868	1169.33	20.154	82.415	100	1366	325	16.1143	19.9571	12.3	835.657	3.88571	5.31429	81.3286	14.8833	7.67143
107	2023-08-17	before	1	yes	0.157872	2.21543	367.975	8.37	5.96		5791.79	964.756	54.193	196.046	71.355	0.542	0.647	0.001	0.017	0.001	5.735	0.201		22.335	0.405		49.896	419.128	1267.22	21.247	97.841	100	1327	172.5	19.2571	24.3	14.2143	885.71	3.21429	1.24286	79.3	14.5095	8.34286	92.1066	3.29378	0.735407	409.586	309.831	0.945979
107	2023-08-17	after	1	yes	0.157872	2.21543	367.975	8.25	6.2		5921.79	810.853	50.579	210.143	84.123	0.274	1.056		0.015		8.569	0.335	0.016	22.073	0.598		60.639	394.552	1254.59	22.024	99.473				19.2571	24.3	14.2143	885.71	3.21429	1.24286	79.3	14.5095	8.34286
114	2023-08-24	before	1	yes	0.295538	4.14731	425.813	8.22	6.4	17.8	5850.53	868.53	57.781	259.19	73.955	0.222	0.583		0.016		6.025	0.162	0.008	22.946	0.323		45.71	433.146	1386.53	20.544	106.355	110	1388	204	20.4286	25.7714	15.0571	841.37	3.05714	2.45714	81.3286	14.1119	8.75714	87.5469	3.15541	0.840688	584.867	341.338	1.00581
114	2023-08-24	after	1	yes	0.295538	4.14731	425.813	7.42	9.98	20.2	5950.53	910.073	54.87	278.275	85.384	0.287	0.638		0.017		7.565	0.182	0.038	23.542	0.379		45.855	427.858	1339.81	22.508	103.407				20.4286	25.7714	15.0571	841.37	3.05714	2.45714	81.3286	14.1119	8.75714
121	2023-08-31	before	1	yes	0.376095	5.27778	332.482	8.286	6.25	14.5	5624.77	842.56	46.032	253.72	81.013	0.105	1.217		0.017		9.688	0.367	0.019	23.366	0.636	0.074	58.474	406.971	1304.71	22.159	103.979	120	1408	220	16.3286	19.8714	12.8	697.469	3.34286	3.58571	83.2286	13.7048	6.55714	101.004	3.11029	0.934166	559.416	370.063	0.811617
121	2023-08-31	after	1	yes	0.376095	5.27778	332.482	8.7	6.85		5754.77	1012.56	70.707	306.033	97.096	0.466	1.313		0.018		9.424	0.389	0.019	24.918	0.678		59.898	447.022	1440.5	27.565	116.134				16.3286	19.8714	12.8	697.469	3.34286	3.58571	83.2286	13.7048	6.55714
128	2023-09-07	before	1	yes	0.0889618	1.24841	385.738	8.331	6.33	18.6	5469.73	847.97	71.969	248.34	75.384	0.324	0.848		0.02	0.002	6.475	0.243	0.021	23.639	0.458	0.071	55.334	409.747	1312.52	25.001	104.938				20.8714	26.8	14.8571	861.227	2.88571	2.21429	80.6714	13.2857	9.92857	150.052	4.20864	1.06365	830.55	371.704	1.23261
128	2023-09-07	after	1	yes	0.0889618	1.24841	385.738	8.33	6.95		5599.73	908.309	77.91	254.747	92.977	0.634	1.182		0.019		8.212	0.332	0.019	24.43	0.586		59.633	442.531	1426.42	28.603	113.486	130	1360	446.667	20.8714	26.8	14.8571	861.227	2.88571	2.21429	80.6714	13.2857	9.92857
135	2023-09-14	before	1	yes	0.142501	1.99973	377.704	8.44	6.56	16.2	5436.85	912.61	76.572	258.21	79.746	0.475	1.027	0.009	0.018		7.641	0.268	0.024	24.199	0.515	0.061	54.973	441.408	1419.01	26.88	109.77	110	1810	50	21.3571	26.9429	15.7429	776.356	2.82857	1.3	80.6429	12.8667	9.02857	115.678	3.5948	0.876445	654.72	385.796	1.18755
135	2023-09-14	after	1	yes	0.142501	1.99973	377.704	8.44	7.09		5566.85	849.087	84.965	233.348	93.973	0.576	1.344		0.019		8.591	0.359	0.016	25.803	0.651	0.093	63.203	449.247	1452.43	29.939	109.107				21.3571	26.9429	15.7429	776.356	2.82857	1.3	80.6429	12.8667	9.02857
142	2023-09-21	before	1	yes	0.0450748	0.63254	423.278	8.52	7.2		5312.35	740.59	72.008	200.24	81.219	0.286	0.698		0.017		6.233	0.169	0.019	24.463	0.4		42.898	473.063	1530.06	26.857	110.559				17.8714	22.0286	13.7	521.742	4.14286	5.48571	81.9857	12.4381	4.98571	103.192	3.16271	0.816089	605.369	410.773	0.997132
142	2023-09-21	after	1	yes	0.0450748	0.63254	423.278	8.46	6.95		5447.91	775.152	64.704	204.805	103.543	0.281	0.631		0.016		9.586	0.197	0.018	23.33	0.333		40.02	451.689	1453.76	27.741	103.659	140	1700	405	17.8714	22.0286	13.7	521.742	4.14286	5.48571	81.9857	12.4381	4.98571
149	2023-09-28	before	1	no	0	0		8.46	7.12		5346.11	925.4	83.773	239.36	82.244	0.819	1.211	0.006	0.02	0.004	7.33	0.289	0.028	25.188	0.574	0.101	56.929	453.952	1559.57	30.872	111.819	108	1612	272
149	2023-09-28	after	1	no	0	0		8.38	7.18		5476.11	894.603	81.079	229.369	96.439	0.162	1.139	0.01	0.018	0.001	6.99	0.27	0.022	24.087	0.541	0.093	53.884	458.08	1569.83	30.752	108.685
156	2023-10-05	before	1	no	0	0		8.78	7.25	13.3	5476.11	976.86	81.545	255.5	81.635	0.479	0.868	0.001	0.022	0.004	6.533	0.2	0.036	24.67	0.402		53.943	467.427	1521.96	29.375	109.162
156	2023-10-05	after	1	no	0	0		8.84	7.5	12.9	5606.11	805.099	50.892	174.85	99.293	0.553	0.738	0.023	0.021	0.004	8.023	0.201	0.022	24.233	0.344		46.726	486.543	1588.38	30.885	111.914	120	1838	280
163	2023-10-12	before	1	no	0	0		8.81	7.54	14.3	5504.31	1019.04	89.851	261.57	87.006	0.19	0.964	0.005	0.02		6.668	0.227	0.015	26.176	0.433		56.072	484.878	1587.13	33.058	113.02	100	2150	555
163	2023-10-12	after	1	no	0	0		8.81	7.6	14.9	5609.86	970.24	78.062	245.609	104.335	0.449	1.364	0.009	0.019		11.149	0.377	0.021	26.78	0.611		55.638	502.624	1645.88	35.898	116.765
170	2023-10-19	before	1	no	0	0		8.76	7.44	10.7	5100.86	861.87	74.275	220	76.541	0.252	0.684	0.003	0.017	0.002	5.467	0.184	0.017	22.724	0.335		46.181	426.871	1396.66	29.485	95.423
0	2023-05-02	start	2	no	0	0		8.15	2.7	18.5	5025.4	213.24	10.668	197.54	41.655		0.515		0.004		7.19	0.259		12.952	0.319		58.966	119.617	316.239	6.342	61.981
9	2023-05-11	before	2	no	0	0		7.94	2.47	17.6	5167.92	252.68	16.23	189.49	37.863		0.562	0.009	0.005		6.402	0.216		13.313	0.319		64.49	139.596	398.596	7.395	65.31													620.946	1.78834	0.607772	303.986	876.541	0.43772
9	2023-05-11	after	2	no	0	0		7.95	2.85	17.7	5297.92	281.234	17.841	221.348	49.829		0.588		0.006		7.061	0.211	0.008	13.975	0.401		57.823	162.126	480.435	8.349	68.486
15	2023-05-17	before	2	yes	0.278563	4.56063	429.707	8.11	3.34	30.4	5063.78	307.38	16.425	203.49	41.843		0.454		0.006		5.439	0.146		13.84	0.343		65.244	164.193	483.471	6.945	68.55				14.3	17.6143	11	592.74	3.01429	4.6	86.6143	15.0667	3.57143	702.63	8.59204	0.698203	379.746	727.035	2.54705
15	2023-05-17	after	2	yes	0.278563	4.56063	429.707	8.78	2.86		5193.78	331.621	16.998	209.696	46.09		0.559		0.007		7.005	0.166		13.999	0.389		67.041	173.425	516.119	7.652	70.831				14.3	17.6143	11	592.74	3.01429	4.6	86.6143	15.0667	3.57143
23	2023-05-25	before	2	yes	0.506143	6.21491	359.727	8.22	3.01	30.5	5346.48	337.61	12.445	207.03	34.342		0.503	0.011	0.008		8.014	0.13		13.934	0.364		59.271	184.128	551.501	6.968	74.564				12.4667	16.4167	8.51667	965.413	4.18333	2.21667	83.6167	15.3806	7.5	635.967	3.95536	0.564535	844.837	535.053	1.69203
23	2023-05-25	after	2	yes	0.506143	6.21491	359.727	8.11	3.34	30.4	5476.48	369.095	12.515	218.408	49.883		0.705	0.068	0.008	0.003	8.876	0.155		14.643	0.454		55.917	202.056	614.8	6.97	77.976				12.4667	16.4167	8.51667	965.413	4.18333	2.21667	83.6167	15.3806	7.5
30	2023-06-01	before	2	yes	0.535255	7.5113	416.326	8.27	2.78	25.2	5629.18	307.28	8.251	184.28	33.263		0.541	0.034	0.008	0.001	10.814	0.155		12.947	0.361		53.377	167.235	504.1	6.432	66.313				13.5875	18.05	9.175	1129.65	4.2625	0	76.7875	15.6813	10.0375	415.696	<LOD	0.58692	1034.3	345.692	1.1869
30	2023-06-01	after	2	yes	0.535255	7.5113	416.326	8.35	3.64	24.7	5759.18	416.872	12.827	261.057	53.954		0.778		0.01	0.002	10.035	0.159	0.013	14.935	0.463		47.051	220.382	678.736	7.13	81.147				13.5875	18.05	9.175	1129.65	4.2625	0	76.7875	15.6813	10.0375
37	2023-06-08	before	2	yes	0.351987	4.93948	354.377	8.311	3.63	15.6	5911.88	338.45	12.35	235.87	47.587	0.215	0.451		0.008	0	9.456	0.103	0.007	15.327	0.339		44.075	221.551	675.604	6.495	81.876				15.5143	20.8857	10.1143	1450.43	5.11429	0	73.0286	15.95	13.6286	292.804	2.39487	0.528096	1095.07	285.66	1.46706
37	2023-06-08	after	2	yes	0.351987	4.93948	354.377	8.52	3.99		6041.88	413.892	12.546	244.13	69.621	0.199	0.737	0.039	0.009	0.002	10.692	0.156	0.009	16.172	0.428		44.64	238.405	733.336	7.983	87.573				15.5143	20.8857	10.1143	1450.43	5.11429	0	73.0286	15.95	13.6286
44	2023-06-15	before	2	yes	0.712475	9.99825	413.372	8.024	3.82	18.8	6214.94	487.3	14.549	241.56	42.092	0.17	0.399		0.009	0	9.22	0.117	0.009	16.94	0.298	0.08	44.263	254.387	775.5	6.833	85.628				16.8857	22.4143	11.4143	1423.23	4.62857	0	71.7429	16.15	13.4714	155.957	<LOD	0.601807	3397.93	200.443	3.01417
44	2023-06-15	after	2	yes	0.712475	9.99825	413.372	8.6	4.41		6344.94	527.225	15.828	282.125	59.169	0.202	0.66		0.01	0.001	11.324	0.18	0.011	17.714	0.401		49.14	269.27	832.244	9.018	89.115				16.8857	22.4143	11.4143	1423.23	4.62857	0	71.7429	16.15	13.4714
51	2023-06-22	before	2	yes	0.732909	10.285	349.673	8.191	4.02	19.4	6141.34	533.37	14.546	673.84	25.827	0.334	0.403		0.009	0.001	7.577	0.134		15.72	0.304		76.118	247.503	715.563	8.826	83.7445				23.6	29.8714	17.2857	1429.21	3.42857	0.414286	55.1429	16.2786	14.2714	113.043	5.9879	0.575241	2753.76	230.167	5.23522
51	2023-06-22	after	2	yes	0.732909	10.285	349.673	8.65	4.82		6271.34	617.48	19.227	319.256	48.691	0.192	0.713		0.01	0	7.273	0.136		18.969	0.471		50.066	314.323	955.55	8.823	117.178				23.6	29.8714	17.2857	1429.21	3.42857	0.414286	55.1429	16.2786	14.2714
58	2023-06-29	before	2	yes	0.350354	4.91656	356.127	8.204	4.33	18.8	6383.32	533.29	22.349	222.88	41.161	0.197	0.532	0.104	0.01	0.004	10.721	0.166	0.01	18.33	0.369		46.028	274.924	845.237	9.577	81.861				21.1143	26.2143	16.0286	996.967	3.15714	4.95714	74.3857	16.331	7.82857	101.185	<LOD	0.72678	1891.86	257.964	1.90151
58	2023-06-29	after	2	yes	0.350354	4.91656	356.127	8.59	4.7		6513.32	520.188	20.883	213.15	46.039	0.222	0.813		0.011		11.719	0.232	0.012	18.898	0.48		53.073	296.769	926.187	12.14	89.043				21.1143	26.2143	16.0286	996.967	3.15714	4.95714	74.3857	16.331	7.82857
65	2023-07-06	before	2	yes	0.66906	9.389	384.808	7.7	4.21		7073.22	547.69	21.212	221.81	37.027		0.259		0.013		9.589	0.602	0.013	18.376	0.222		50.477	293.528	909.399	10.392	86.915				20.2714	25.4286	15.1429	1078.3	3.34286	0.128571	72.2	16.3119	9.08571	122.88	<LOD	0.548454	1011.45	243.781	1.30038
65	2023-07-06	after	2	yes	0.66906	9.389	384.808	7.41	4.46		7203.22	515.503	21.757	213.12	51.18	0.445	0.934	0.005	0.015	0.001	8.875	0.463		19.714	0.232		69.099	324.317	970.079	13.448	99.646				20.2714	25.4286	15.1429	1078.3	3.34286	0.128571	72.2	16.3119	9.08571
72	2023-07-13	before	2	yes	0.764744	10.7317	321.391	8.19	5.07	17.3	6694.22	293.92	13.579	109.757	34.521	0.364	0.189		0.008	0	5.91	0.3		10.568	0.158		54.996	145.77	439.433	7.548	89.0655				17.4	21.7143	13.0857	968.405	4.57143	1.25714	73.1857	16.2167	7.3	74.9674	4.8433	1.58106	4136.02	829.231	3.75027
72	2023-07-13	after	2	yes	0.764744	10.7317	321.391	8.46	4.9		6824.22	606.245	27.71	301.958	55.245	0.152	0.905		0.015		12.219	0.615	0.018	20.841	0.526	0.068	70.106	316.269	991.975	14.813	105.611				17.4	21.7143	13.0857	968.405	4.57143	1.25714	73.1857	16.2167	7.3
79	2023-07-20	before	2	yes	0.499824	7.01409	350.508	8.53	5.2		6824.22	653.39	32.211	235.49	51.159	0.102	0.432		0.014		8.56	0.364	0.008	20.326	0.29		47.865	333.541	1051.77	12.611	91.216				21.2286	27.1429	15.2571	1202.07	3.71429	0.414286	69.1714	16.0571	11.1143	112.935	6.91692	1.53829	2972.39	840.396	4.5161
79	2023-07-20	after	2	yes	0.499824	7.01409	350.508	8.41	5.66		6965.98	694.194	32.919	238.314	73.63	0.487	1.281		0.016		12.87	0.599		22.535	0.71		69.525	360.292	1144.25	17.716	99.205				21.2286	27.1429	15.2571	1202.07	3.71429	0.414286	69.1714	16.0571	11.1143
86	2023-07-27	before	2	yes	0.252523	3.54369	399.046	8.54	5.28	17.01	6965.98	700.4	35.705	229.88	56.214	0.064	0.554		0.013		7.693	0.335	0.016	21.056	0.36		53.401	354.026	1119.15	15.305	91.868				18.7	23.7286	13.7714	959.972	3.97143	0.714286	71.2	15.831	7.97143	96.1957	7.37494	1.14563	1550.97	634.684	1.78928
86	2023-07-27	after	2	yes	0.252523	3.54369	399.046	8.43	5.62		7095.98	760.059	41.791	251.008	64.686	0.174	0.682		0.014		8.037	0.33	0.016	20.927	0.421		52.732	365.177	1169.17	16.324	94.717				18.7	23.7286	13.7714	959.972	3.97143	0.714286	71.2	15.831	7.97143
93	2023-08-03	before	2	yes	0.482116	6.76559	370.678	8.419	4.99	18.6	6179.78	678.98	35.242	208.41	59.349	0.115	0.64		0.013		6.939	0.308	0.007	19.731	0.379		55.235	334.704	1064.54	14.717	82.472				17.2714	21.0143	13.5571	770.915	3.98571	5.04286	80.0714	15.5548	4.72857	112.011	4.64193	1.01168	1024.23	481.389	1.29188
93	2023-08-03	after	2	yes	0.482116	6.76559	370.678	8.32	5.41		6309.78	626.232	34.906	180.248	67.137	0.117	0.643		0.013		6.952	0.293	0.009	19.512	0.391		52.713	346.638	1111.96	16.207	83.88				17.2714	21.0143	13.5571	770.915	3.98571	5.04286	80.0714	15.5548	4.72857
100	2023-08-10	before	2	yes	0.323628	4.5415	342.309	8.379	5.17	17.1	5963.66	667.11	38.496	198.34	63.521		0.422		0.012		6.12	0.185	0.012	18.266	0.262		37.046	331.326	1053.39	13.799	80.445				18.2286	21.0857	15.4143	666.73	4.92857	7.37143	84.3	15.2333	4.08571	127.826	1.90891	0.877728	497.477	328.093	0.794478
100	2023-08-10	after	2	yes	0.323628	4.5415	342.309	8.3	5.74		6093.66	688.779	40.42	182.825	78.836	0.543	1.02		0.016	0.001	8.318	0.344	0.024	19.315	0.528		51.908	356.056	1151.33	17.427	82.504				18.2286	21.0857	15.4143	666.73	4.92857	7.37143	84.3	15.2333	4.08571
107	2023-08-17	before	2	yes	0.158747	4.303	388.382	8.48	5.78		6093.66	748.33	44.047	209.72	65.591	0.214	0.682	0.018	0.015		6.159	0.255	0.013	19.913	0.391		55.545	374.535	1209.12	16.82	88.776				16.1143	19.9571	12.3	835.657	3.88571	5.31429	81.3286	14.8833	7.67143	109.283	1.4321	0.867236	636.438	384.95	1.41184
107	2023-08-17	after	2	yes	0.158747	4.303	388.382	8.83	5.61		6223.66	775.613	37.414	246.56	81.166	0.595	0.977	0.009	0.016	0.001	7.14	0.278		20.724	0.536		48.48	398.145	1226.27	21.314	115.537				16.1143	19.9571	12.3	835.657	3.88571	5.31429	81.3286	14.8833	7.67143
114	2023-08-24	before	2	yes	0.263534	3.6982	423.23	8.32	6.1	17.8	6223.66	815.65	38.962	257.2	72.302		0.399		0.015		5.287	0.12	0.02	20.488	0.246		36.019	401.089	1299.52	16.949	103.389				18.8667	23.9	13.8667	856.875	3	0	80.1	14.4	8.56667	87.75	3.11191	0.880616	616.101	409.846	0.96464
114	2023-08-24	after	2	yes	0.263534	3.6982	423.23	8.37	6.39	18.1	6353.66	824.528	40.687	256.773	89.009		0.422		0.015		7.647	0.128	0.012	20.25	0.264		32.878	417.305	1354.95	18.58	107.289				18.8667	23.9	13.8667	856.875	3	0	80.1	14.4	8.56667
121	2023-08-31	before	2	yes	0.481633	6.75881	369.892	8.288	6.04	14.7	6007.55	809.34	48.621	266.62	73.536	0.368	0.467		0.018	0.003	5.284	0.154	0.01	20.472	0.291		36.694	393.603	1271.03	17.642	104.481				20.4286	25.7714	15.0571	841.37	3.05714	2.45714	81.3286	14.1119	8.75714	80.1304	2.8946	0.860363	427.55	373.08	0.669848
121	2023-08-31	after	2	yes	0.481633	6.75881	369.892	8.16	6.49		6137.55	904.02	58.035	292.776	96.559	0.23	1.192	0.012	0.021	0.005	8.468	0.364	0.024	21.984	0.589	0.053	55.58	407.26	1320.99	22.637	109.207				20.4286	25.7714	15.0571	841.37	3.05714	2.45714	81.3286	14.1119	8.75714
128	2023-09-07	before	2	yes	0.403868	5.66753	384.322	8.233	6.16	18.4	5903.4	833.39	55.89	256.07	84.391	0.534	1.218		0.017		9.389	0.37	0.015	22.255	0.625		56.801	411.117	1332.99	24.358	113.843				16.3286	19.8714	12.8	697.469	3.34286	3.58571	83.2286	13.7048	6.55714	169.109	3.49712	0.94618	514.224	357.569	0.836368
128	2023-09-07	after	2	yes	0.403868	5.66753	384.322	8.26	7.01		6244.58	882.92	65.94	292.6	121.133	0.96	1.133		0.017		9.305	0.314	0.039	23.424	0.542		49.026	446.631	1457.25	27.111	114.582				16.3286	19.8714	12.8	697.469	3.34286	3.58571	83.2286	13.7048	6.55714
135	2023-09-14	before	2	yes	0.305876	4.29239	405.352	8.37	6.76	16.4	5939.18	926.23	69.21	269.15	105.084	0.188	0.61		0.019	0.002	6.904	0.154	0.016	23.046	0.334		36.717	459.706	1507.99	25.843	112.408				20.8714	26.8	14.8571	861.227	2.88571	2.21429	80.6714	13.2857	9.92857	106.815	2.94323	0.746017	429.868	327.474	0.681445
135	2023-09-14	after	2	yes	0.305876	4.29239	405.352	8.31	7.27		6069.18	935.34	72.58	264.64	127.954	0.731	0.855		0.017		7.677	0.232	0.015	22.589	0.431		40.684	460.433	1508.28	26.87	112.728				20.8714	26.8	14.8571	861.227	2.88571	2.21429	80.6714	13.2857	9.92857
142	2023-09-21	before	2	yes	0.2367	3.32165	459.404	8.32	7.16		5712.88	923	68.62	262.67	120.944	0.161	0.745		0.016		6.523	0.218	0.014	23.818	0.393		44.322	454.781	1489.21	29.243	111.793				21.3571	26.9429	15.7429	776.356	2.82857	1.3	80.6429	12.8667	9.02857	70.1522	2.25268	0.552596	260.12	296.429	0.424104
142	2023-09-21	after	2	yes	0.2367	3.32165	459.404	8.24	7.49		5866.41	965.63	80.02	262.13	162.378	0.378	0.82	0.006	0.018		7.392	0.228	0.023	22.87	0.401		39.242	454.867	1498.63	28.886	108.735				21.3571	26.9429	15.7429	776.356	2.82857	1.3	80.6429	12.8667	9.02857
149	2023-09-28	before	2	yes	0.257797	3.61769	439.837	8.17	6.93		5632.27	865.46	86.26	226.51	139.495	0.101	0.965	0.008	0.018	0.001	5.875	0.265	0.02	25.12	0.484	0.092	48.563	427.979	1458.09	33.5	105.453				17.8714	22.0286	13.7	521.742	4.14286	5.48571	81.9857	12.4381	4.98571	85.4565	2.12661	0.618512	299.735	279.937	0.552758
149	2023-09-28	after	2	yes	0.257797	3.61769	439.837	8.14	7.58		5762.27	946.92	81.08	293.41	171.902	0.298	0.666	0.002	0.019	0.001	7.284	0.195	0.033	25.788	0.332	0.118	32.058	499.095	1575.07	36.474	122.662				17.8714	22.0286	13.7	521.742	4.14286	5.48571	81.9857	12.4381	4.98571
156	2023-10-05	before	2	yes	0.014798	0.207662	457.946	8.46	7.9	14	5660.47	987.96	82.81	260.24	157.38	0.231	0.715	0.005	0.02		6.189	0.212	0.016	23.504	0.361		45.343	467.789	1544.83	31.472	109.971				15.4143	20.0143	10.8143	560.641	3.21429	0.442857	82.6571	12.0048	5.98571	102.652	3.56317	0.756303	377.582	273.944	0.913525
156	2023-10-05	after	2	yes	0.014798	0.207662	457.946	8.45	8.13	12.9	5790.47	866.41	80.82	214.78	193.755	1.053	0.843		0.019		8.166	0.257	0.027	23.945	0.376		46.747	498.907	1656.72	34.508	114.97				15.4143	20.0143	10.8143	560.641	3.21429	0.442857	82.6571	12.0048	5.98571
163	2023-10-12	before	2	no	0	0		8.54	8.12	14.3	5688.67	1013.76	84.95	253.67	172.544	0.371	0.688	0.012	0.02		6.236	0.208	0.021	23.429	0.356		46.096	500.036	1650.23	33.784	115.117
163	2023-10-12	after	2	no	0	0		8.5	8.36	14.8	5818.67	1050.48	88.39	249.47	219.653	0.353	0.874		0.02		8.885	0.308	0.023	24.749	0.425		48.931	511.715	1697.37	38.004	114.991
170	2023-10-19	before	2	no	0	0			8.3	8.11	11.2	5309.67	936.76	88.83	228.25	166.487	0.656	0.715		0.02	0.001	5.047	0.216		23.711	0.365		39.684	501.681	1580.61	38.169
[truncated: 8 more columns]
